# Supplementary material for: Aloin Protects Skin Fibroblasts from Heat Stress-Induced Oxidative Stress Damage by Regulating the Oxidative Defense System
Source: PLoS One. 2015 Dec 4;10(12):e0143528. doi: 10.1371/journal.pone.0143528 (PMC4670167; doi:10.1371/journal.pone.0143528)
Supplement: S1 File — (XLS) [file pone.0143528.s001.xls]

## Sheet: Fig1 Cell viability
	CT		43℃		43℃+A150		43℃+A300
	absorbance	SEM	absorbance	SEM	absorbance	SEM	absorbance	SEM
Day 0	0.2306	0.0014	0.0664	0.00104	0.1023	0.00032	0.1198	0.00299
Day 1	0.3144	0.00399	0.2008	0.00186	0.2565	0.00232	0.2867	0.00841
Day 2	0.4187	0.0031828	0.2553	0.0037422	0.3286	0.0039236	0.3404	0.0075637
Day 3	0.5231	0.0028398	0.4402	0.0027863	0.5847	0.0010033	0.504	0.002958
Day 4	0.5399	0.0263	0.5372	0.0211	0.6416	0.0207	0.4937	0.0059883
Day 5	0.4917	0.0127	0.5147	0.0198	0.5699	0.0231	0.4274	0.0162
