# Supplementary material for: Aloin Protects Skin Fibroblasts from Heat Stress-Induced Oxidative Stress Damage by Regulating the Oxidative Defense System
Source: PLoS One. 2015 Dec 4;10(12):e0143528. doi: 10.1371/journal.pone.0143528 (PMC4670167; doi:10.1371/journal.pone.0143528)
Supplement: S2 File — (XLS) [file pone.0143528.s002.xls]

## Sheet: Fig2 LDH
	CT		43℃		43℃+A150		43℃+A300
LDH	mU/ml	SEM	mU/ml	SEM	mU/ml	SEM	mU/ml	SEM
24h	31.4014	1.2944	77.4833	0.7933	60.4009	0.7466	59.8638	1.2014
48h	29.2253	2.0706	93.5584	0.8032	72.3617	0.9372	55.0147	1.0678
