# Supplementary material for: Aloin Protects Skin Fibroblasts from Heat Stress-Induced Oxidative Stress Damage by Regulating the Oxidative Defense System
Source: PLoS One. 2015 Dec 4;10(12):e0143528. doi: 10.1371/journal.pone.0143528 (PMC4670167; doi:10.1371/journal.pone.0143528)
Supplement: S3 File — (XLS) [file pone.0143528.s003.xls]

## Sheet: Fig3 ROS
	CT		43℃		43℃+A150		43℃+A300
ROS	mU/ml	SEM	mU/ml	SEM	mU/ml	SEM	mU/ml	SEM
24h	109.93	6	141.3	5.6	128.56	6.3	127.14	6.1
48h	176.11	11.7	300.99	12.3	207.32	12	171.39	12.4
72h	158.83	6.1	172.1	6.4	150.34	5.8	155.06	6.2
Flow Cytometry ROS figure code number
Flow	CT		43℃		43℃+A150		43℃+A300
24h	20140103.004		20140103.009		20140103.010		20140103.011
48h	20140103.014		20140103.019		20140103.020		20140103.021
72h	20140103.024		20140103.029		20140103.030		20140103.031
