# Supplementary material for: Aloin Protects Skin Fibroblasts from Heat Stress-Induced Oxidative Stress Damage by Regulating the Oxidative Defense System
Source: PLoS One. 2015 Dec 4;10(12):e0143528. doi: 10.1371/journal.pone.0143528 (PMC4670167; doi:10.1371/journal.pone.0143528)
Supplement: S4 File — (XLS) [file pone.0143528.s004.xls]

## Sheet: Fig4 8-OH-dG
	CT		43℃		43℃+A150		43℃+A300
8-OH-dG	pg/105 cell	SEM	pg/105 cell	SEM	pg/105 cell	SEM	pg/105 cell	SEM
24h	38.2	3.3	60.3	5.2	48.4	4.3	44.2	5.2
48h	40.4	6.1	64.9	4.4	40.1	7.1	36.1	5.1
72h	41.1	7.9	57.3	5.1	41.4	2.2	38.4	3.2
