# Supplementary material for: Aloin Protects Skin Fibroblasts from Heat Stress-Induced Oxidative Stress Damage by Regulating the Oxidative Defense System
Source: PLoS One. 2015 Dec 4;10(12):e0143528. doi: 10.1371/journal.pone.0143528 (PMC4670167; doi:10.1371/journal.pone.0143528)
Supplement: S5 File — (XLS) [file pone.0143528.s005.xls]

## Sheet: Fig5 Total GSH
	CT		43℃		43℃+A150		43℃+A300
GSH	%	SEM	%	SEM	%	SEM	%	SEM
24h	100	0.1	24.2	3.1	53	4.2	58.3	3.8
48h	100	0.1	21.4	1.8	62.3	3.9	68	2.1
72h	100	0.1	30.3	3.1	67.9	4.2	70.1	4.2
