# Supplementary material for: Aloin Protects Skin Fibroblasts from Heat Stress-Induced Oxidative Stress Damage by Regulating the Oxidative Defense System
Source: PLoS One. 2015 Dec 4;10(12):e0143528. doi: 10.1371/journal.pone.0143528 (PMC4670167; doi:10.1371/journal.pone.0143528)
Supplement: S6 File — (XLS) [file pone.0143528.s006.xls]

## Sheet: Fig6 SOD
Cytosolic	CT		43℃		43℃+A150		43℃+A300
SOD	U/ml	SEM	U/ml	SEM	U/ml	SEM	U/ml	SEM
24h	1.7123	0.1506	1.3664	0.4265	1.9602	0.181	2.1573	0.1408
48h	1.7119	0.00054861	1.3256	0.0144	1.8198	0.0641	2.2559	0.0353
72h	1.7836	0.018	1.2169	0.2154	1.8309	0.0034423	2.2792	0.0142
Mitochondrial	CT		43℃		43℃+A150		43℃+A300
SOD	U/ml	SEM	U/ml	SEM	U/ml	SEM	U/ml	SEM
24h	3.5015	0.3319	2.5681	0.2463	2.3279	0.0343	3.4558	0.1739
48h	3.3745	0.0004074	2.1209	0.0662	2.831	0.0516	3.5881	0.0871
72h	3.441	0.0933	2.0612	0.1752	3.5823	0.0165	3.8827	0.0176
